# Supplementary material for: Impacts of COVID-19 on Food Choices and Eating Behavior among New Zealand University Students
Source: Foods. 2024 Mar 15;13(6):889. doi: 10.3390/foods13060889 (PMC10969711; doi:10.3390/foods13060889)
Supplement: Supplementary file 1 [file foods-13-00889-s001.zip]

Archive with 1 entries (1 files):
- foods-2915521-supplementary.pdf
